# Supplementary material for: The Influence of Additives and Environment on Biodegradation of PHBV Biocomposites
Source: Polymers (Basel). 2022 Feb 21;14(4):838. doi: 10.3390/polym14040838 (PMC8963093; doi:10.3390/polym14040838)
Supplement: Supplementary file 1 [file polymers-14-00838-s001.zip]

Archive with 1 entries (1 files):
- polymers-1577016-supplementary .pdf
